# Supplementary material for: Holocene Nile dynamics shaped the physical and cultural landscape of ancient Nubia
Source: Proc Natl Acad Sci U S A. 2026 Apr 27;123(18):e2529986123. doi: 10.1073/pnas.2529986123 (PMC13142976; doi:10.1073/pnas.2529986123)
Supplement: Supplementary file 2 — Dataset S01 (XLSX) [file pnas.2529986123.sd01.xlsx]

## Sheet: Home
27
Borehole:	Elevation‡:	Depth:	Coordinates (latitude, longitude):
CS001	250.6 m	7.60 m	18°31'53"N, 31°49'57"E
CS002	249.7 m	8.00 m	18°31'58"N, 31°49'52"E
CS003	249.9 m	8.00 m	18°31'56"N, 31°49'54"E
CS004	250.7 m	8.60 m	18°31'49"N, 31°50'01"E
CS005	250.9 m	10.00 m	18°31'46"N, 31°50'05"E
CS006	251.0 m	11.00 m	18°31'36"N, 31°50'16"E
CS007	251.1 m	9.00 m	18°31'41"N, 31°50'11"E
CS008	251.7 m	13.00 m	18°31'29"N, 31°50'24"E
CS009	249.7 m	11.00 m	18°31'57"N, 31°49'53"E
CS010	250.9 m	4.00 m	18°31'59"N, 31°49'51"E
CS011	250.9 m	10.00 m	18°32'01"N, 31°49'49"E
CS012	core run terminated early - see SI text for details
CS013	251.2 m	9.50 m	18°32'02"N, 31°49'48"E
CS014	252.0 m	7.00 m	18°32'03"N, 31°49'47"E
CS015	251.6 m	7.00 m	18°32'08"N, 31°49'58"E
CS016	251.0 m	7.00 m	18°32'06"N, 31°50'01"E
CS017	251.6 m	10.00 m	18°32'05"N, 31°50'04"E
CS018	252.0 m	8.00 m	18°32'04"N, 31°50'07"E
CS019	251.2 m	2.00 m	18°32'05"N, 31°50'05"E
CS020	250.9 m	7.00 m	18°32'02"N, 31°50'09"E
CS021	250.9 m	6.50 m	18°32'04"N, 31°50'10"E
CS022	250.5 m	7.00 m	18°31'59"N, 31°50'12"E
CS023	250.8 m	10.00 m	18°31'57"N, 31°50'14"E
CS024	249.7 m	7.00 m	18°31'13"N, 31°51'04"E
CS025	248.7 m	4.50 m	18°31'17"N, 31°50'54"E
CS026	251.7 m	5.00 m	18°30'59"N, 31°51'25"E		Borehole location map Jebel Barkal. Red dots mark core-site locations; white lines indicate transect positions. Credit
CS027	250.7 m	8.00 m	18°31'08"N, 31°51'17"E		background imagery: Esri | World Imagery Basemap. Map created using ArcGIS Pro software by Esri.
	‡WGS84 reference ellipsoid

## Sheet: CS001
Borehole:	CS001					Return to Home
Elevation:	250.6 m
Depth:	7.60 m
Location:	18°31'53"N, 31°49'57"E
Depth	Texture class	Grain size	Color	Sorting	Mica	Rhizolith
(m below surface)	(USDA)	(µm)	(-)	(-)	(-)	(%)
0.1	Sand	200	Orangish brown	Moderate	-	-
0.2	Sand	200	Orangish brown	Moderate	-	-
0.3	Loam	60	Brownish gray	Poor	Some	-
0.4	Loam	60	Brownish gray	Poor	Some	-
0.5	Sandy loam	80	Brownish gray	Poor	Some	-
0.6	Loamy sand	300	Brownish gray	Very poor	Some	-
0.7	Silty clay loam	16	Brownish gray	Well	Some	-
0.8	Silty clay loam	16	Brownish gray	Well	Some	-
0.9	Silty clay loam	16	Brownish gray	Well	Some	-
1	Silty clay loam	16	Brownish gray	Well	Some	-
1.1	Silty clay loam	16	Brownish gray	Well	Some	-
1.2	Silty clay loam	16	Brownish gray	Well	Some	-
1.3	Silty clay loam	16	Brownish gray	Well	Some	-
1.4	Silty clay	30	Brownish gray	Well	Some	-
1.5	Silty clay	30	Brownish gray	Well	Some	-
1.6	Silty clay loam	16	Brownish gray	Well	Some	-
1.7	Silty clay loam	16	Brownish gray	Well	Some	-
1.8	Silty clay loam	16	Light brownish gray	Well	Some	-
1.9	Silty clay	10	Light brownish gray	Well	Some	5
2	Silty clay	10	Light brownish gray	Well	Some	5
2.1	Silty clay	10	Light brownish gray	Well	Some	2
2.2	Silty clay	10	Light brownish gray	Well	Some	2
2.3	Silty clay	10	Light brownish gray	Well	Some	2
2.4	Silty clay	10	Light brownish gray	Well	Some	2
2.5	Silty clay	10	Brownish gray	Well	Some	2
2.6	Silty clay	10	Brownish gray	Well	Some	2
2.7	Silty clay	10	Brownish gray	Well	Some	2
2.8	Silty clay	10	Brownish gray	Well	Some	2
2.9	Silty clay	10	Brownish gray	Well	Some	2
3	Silty clay	10	Brownish gray	Well	Some	2
3.1	Silty clay	10	Brownish gray	Well	Some	2
3.2	Silty clay	10	Brownish gray	Well	Some	2
3.3	Silty clay	10	Brownish gray	Well	Some	2
3.4	Silty clay	10	Brownish gray	Well	Some	2
3.5	Silty clay	10	Brownish gray	Well	Some	2
3.6	Silty clay	10	Brownish gray	Well	Some	2
3.7	Silty clay	10	Brownish gray	Well	Some	2
3.8	Silty clay	10	Brownish gray	Well	Some	2
3.9	Silty clay	10	Brownish gray	Well	Some	2
4	Silty clay	10	Brownish gray	Well	Some	2
4.1	Silty clay	10	Brownish gray	Well	Some	2
4.2	Silty clay	10	Brownish gray	Well	Some	2
4.3	Silty clay	10	Brownish gray	Well	Some	2
4.4	Silty clay	10	Brownish gray	Well	Some	2
4.5	Silty clay	10	Brownish gray	Well	Some	5
4.6	Silty clay loam	16	Brownish gray	Well	Some	5
4.7	Silt loam	30	Brownish gray	Well	Some	5
4.8	Silt loam	30	Brownish gray	Well	Some	2
4.9	Silt loam	50	Brownish gray	Well	Some	2
5	Silt loam	50	Brownish gray	Well	Some	2
5.1	Silt loam	50	Brownish gray	Well	Some	5
5.2	Silty clay loam	16	Light brownish gray	Well	Some	5
5.3	Silty clay loam	16	Light brownish gray	Well	Some	5
5.4	Silty clay loam	16	Light brownish gray	Well	Some	5
5.5	Silty clay loam	16	Light brownish gray	Well	Some	5
5.6	Silty clay loam	16	Light brownish gray	Well	Some	5
5.7	Silty clay loam	16	Light brownish gray	Well	Some	10
5.8	Silty clay loam	16	Light brownish gray	Well	Some	10
5.9	Silt loam	30	Light brownish gray	Well	Some	10
6	Silt loam	30	Light brownish gray	Well	Some	10
6.1	Silt loam	30	Light brownish gray	Well	Some	20
6.2	Silt loam	30	Light brownish gray	Well	Some	5
6.3	Silt loam	50	Light brownish gray	Well	Some	5
6.4	Silt loam	30	Light brownish gray	Well	Some	5
6.5	Silt loam	30	Light brownish gray	Well	Some	5
6.6	Silt loam	30	Light brownish gray	Well	Some	10
6.7	Silt loam	30	Light brownish gray	Well	Some	10
6.8	Silt loam	30	Light brownish gray	Well	Some	10
6.9	Silt loam	30	Brownish gray	Well	Some	10
7	Silt loam	50	Brownish gray	Well	Some	10
7.1	Silt loam	50	Brownish gray	Well	Some	10
7.2	Silt loam	50	Brownish gray	Well	Some	10
7.3	Silt loam	50	Brownish gray	Well	Some	10
7.4	Silt loam	50	Brownish gray	Well	Some	10
7.5	Silt loam	50	Brownish gray	Well	Some	10
7.6	Silt loam	50	Brownish gray	Well	Some	50

## Sheet: CS002
Borehole:	CS002					Return to Home
Elevation:	249.7 m
Depth:	8.00 m
Location:	18°31'58"N, 31°49'52"E
Depth	Texture class	Grain size	Color	Sorting	Mica	Rhizolith
(m below surface)	(USDA)	(µm)	(-)	(-)	(-)	(%)
0.1	Sand	250	Yellowish brown	Moderate	None	-
0.2	Sand	300	Yellowish brown	Moderate	None	-
0.3	Sand	300	Yellowish brown	Moderate	None	-
0.4	Sand	300	Yellowish brown	Moderate	None	-
0.5	Sand	300	Yellowish brown	Moderate	None	-
0.6	Loam	250	Brownish gray	Poor	None	-
0.7	Sand	200	Orange	Moderate	None	-
0.8	Sand	350	Yellowish brown	Poor	None	-
0.9	Sand	350	Yellowish brown	Poor	None	-
1	Silty clay loam	30	Dark grayish brown	Moderate	Some	-
1.1	no sample	n/a	n/a	n/a	n/a	n/a
1.2	no sample	n/a	n/a	n/a	n/a	n/a
1.3	Silt loam	40	Grayish brown	Moderate	Some	-
1.4	Silt loam	40	Grayish brown	Moderate	Some	-
1.5	Loam	60	Grayish brown	Moderate	Some	-
1.6	Loam	60	Grayish brown	Moderate	Some	-
1.7	Loam	60	Grayish brown	Moderate	Some	-
1.8	Loam	80	Grayish brown	Poor	Some	-
1.9	Loam	200	Grayish brown	Poor	Some	-
2	Loam	400	Grayish brown	Very poor	Some	-
2.1	Loam	80	Grayish brown	Poor	Some	-
2.2	Loam	80	Grayish brown	Poor	Some	-
2.3	Loam	80	Grayish brown	Poor	Some	-
2.4	Sandy loam	200	Grayish brown	Poor	None	-
2.5	Sandy loam	250	Light grayish brown	Very poor	None	-
2.6	Loamy sand	250	Light grayish brown	Poor	None	-
2.7	Sandy loam	100	Grayish brown	Poor	None	-
2.8	Silt loam	60	Grayish brown	Moderate	Some	-
2.9	Silt loam	50	Grayish brown	Moderate	Some	-
3	Silt loam	40	Grayish brown	Moderate	Lots	-
3.1	Silt loam	50	Brownish gray	Moderate	Some	-
3.2	Silt loam	50	Brownish gray	Moderate	Some	-
3.3	Silt loam	50	Brownish gray	Moderate	Some	-
3.4	Silt loam	50	Brownish gray	Moderate	Some	-
3.5	Silt loam	50	Brownish gray	Moderate	Some	-
3.6	Silt loam	50	Brownish gray	Moderate	Some	-
3.7	Sandy loam	75	Brownish gray	Moderate	Some	-
3.8	Silt loam	50	Brownish gray	Moderate	Some	-
3.9	Silty clay loam	40	Brownish gray	Moderate	Some	-
4	Sandy loam	75	Brownish gray	Moderate	Lots	-
4.1	Sand	75	Brownish gray	Well	Lots	-
4.2	Sand	75	Brownish gray	Well	Lots	-
4.3	Sand	100	Brownish gray	Well	Lots	-
4.4	Loamy sand	125	Brownish gray	Well	Lots	-
4.5	Silt loam	60	Brownish gray	Well	Lots	-
4.6	Loamy sand	100	Brownish gray	Well	Lots	-
4.7	Sand	150	Brownish gray	Well	Lots	-
4.8	Loamy sand	100	Brownish gray	Well	Lots	-
4.9	Sand	150	Brownish gray	Well	Lots	-
5	Sand	175	Brownish gray	Well	Lots	-
5.1	Loamy sand	75	Brownish gray	Well	Lots	-
5.2	Sand	150	Brownish gray	Well	Lots	-
5.3	Silt loam	60	Brownish gray	Well	Lots	-
5.4	Loamy sand	75	Brownish gray	Well	Lots	-
5.5	Sand	125	Brownish gray	Well	Lots	-
5.6	Loamy sand	100	Brownish gray	Well	Lots	-
5.7	Sand	200	Brownish gray	Well	Lots	-
5.8	Sand	250	Brownish gray	Well	Lots	-
5.9	Sand	250	Brownish gray	Well	Lots	-
6	Sand	250	Brownish gray	Well	Lots	-
6.1	Sand	100	Brownish gray	Well	Lots	-
6.2	Sand	150	Brownish gray	Moderate	Lots	-
6.3	Sand	150	Brownish gray	Moderate	Lots	-
6.4	Sand	200	Brownish gray	Moderate	Lots	-
6.5	Sand	150	Brownish gray	Moderate	Lots	-
6.6	Sand	150	Brownish gray	Moderate	Lots	-
6.7	Sand	200	Brownish gray	Poor	Lots	-
6.8	Sand	200	Brownish gray	Moderate	Lots	-
6.9	Sand	150	Brownish gray	Moderate	Lots	-
7	no sample	n/a	n/a	n/a	n/a	n/a
7.1	Sand	100	Brownish gray	Well	Lots	-
7.2	Sand	150	Brownish gray	Well	Lots	-
7.3	Sand	200	Brownish gray	Moderate	Lots	-
7.4	Sand	250	Brownish gray	Moderate	Lots	-
7.5	Sand	300	Brownish gray	Poor	Lots	-
7.6	Sand	350	Brownish gray	Poor	Lots	-
7.7	Sand	350	Brownish gray	Poor	Lots	-
7.8	Sand	350	Brownish gray	Very poor	Lots	-
7.9	Sand	250	Brownish gray	Moderate	Lots	-
8	Sand	250	Brownish gray	Moderate	Lots	-

## Sheet: CS003
Borehole:	CS003					Return to Home
Elevation:	249.9 m
Depth:	8.00 m
Location:	18°31'56"N, 31°49'54"E
Depth	Texture class	Grain size	Color	Sorting	Mica	Rhizolith
(m below surface)	(USDA)	(µm)	(-)	(-)	(-)	(%)
0.2	Loamy sand	100	Orangish gray	Poor	-	-
0.3	Loamy sand	80	Orangish gray	Poor	-	-
0.4	Silt loam	30	Brownish gray	Moderate	-	-
0.5	Loam	50	Brownish gray	Poor	-	-
0.6	Silt loam	30	Brownish gray	Moderate	Some	-
0.7	Silty clay loam	20	Brownish gray	Well	Some	2
0.8	Silty clay loam	20	Brownish gray	Well	Some	2
0.9	Loam	60	Orangish gray	Poor	Some	2
1	Sand	300	Orangish gray	Poor	Some	-
1.1	Sand	300	Orangish gray	Poor	Some	-
1.2	Silty clay loam	40	Orangish gray	Well	Some	-
1.3	Silty clay loam	30	Brownish gray	Well	Some	2
1.4	Silty clay loam	30	Brownish gray	Well	Some	2
1.5	Silty clay loam	30	Brownish gray	Well	Some	2
1.6	Silty clay loam	30	Brownish gray	Well	Some	2
1.7	Silty clay loam	30	Brownish gray	Well	Some	2
1.8	Silty clay loam	30	Brownish gray	Well	Some	2
1.9	Silty clay loam	30	Brownish gray	Well	Some	2
2	Silty clay loam	30	Brownish gray	Well	Some	2
2.1	Silty clay loam	30	Brownish gray	Well	Some	2
2.2	Silty clay loam	30	Brownish gray	Well	Some	2
2.3	Silty clay loam	30	Brownish gray	Well	Some	2
2.4	Silty clay loam	30	Brownish gray	Well	Some	2
2.5	Silty clay loam	30	Brownish gray	Well	Some	2
2.6	Silty clay loam	30	Brownish gray	Well	Some	2
2.7	Silty clay	20	Brownish gray	Well	Some	2
2.8	Silty clay	20	Brownish gray	Well	Some	2
2.9	Silty clay	20	Brownish gray	Well	Some	2
3	Silty clay	20	Brownish gray	Well	Some	2
3.1	Silty clay loam	30	Brownish gray	Well	Some	2
3.2	Silty clay loam	30	Brownish gray	Well	Some	2
3.3	Silty clay	15	Brownish gray	Well	Some	2
3.4	Silty clay	15	Brownish gray	Well	Some	2
3.5	Silty clay	15	Brownish gray	Well	Some	2
3.6	Silty clay	15	Brownish gray	Well	Some	2
3.7	Silty clay	15	Brownish gray	Well	Some	2
3.8	Silty clay	15	Brownish gray	Well	Some	2
3.9	Silty clay	15	Brownish gray	Well	Some	2
4	Silty clay	15	Brownish gray	Well	Some	2
4.1	Silty clay	15	Brownish gray	Well	Some	2
4.2	Silty clay	15	Brownish gray	Well	Some	2
4.3	Silty clay	15	Brownish gray	Well	Some	2
4.4	Silty clay	15	Brownish gray	Well	Some	2
4.5	Silty clay	15	Brownish gray	Well	Some	2
4.6	Silty clay	15	Brownish gray	Well	Some	2
4.7	Silty clay	15	Brownish gray	Well	Some	2
4.8	Silty clay	15	Brownish gray	Well	Some	2
4.9	Silty clay	15	Brownish gray	Well	Some	2
5	Silty clay loam	30	Brownish gray	Moderate	Some	2
5.1	Silty clay loam	30	Brownish gray	Moderate	Some	2
5.2	Silty clay loam	30	Brownish gray	Moderate	Some	2
5.3	Silty clay loam	30	Brownish gray	Moderate	Some	2
5.4	Silty clay loam	30	Brownish gray	Moderate	Some	2
5.5	Silty clay loam	30	Brownish gray	Moderate	Some	2
5.6	Silt loam	30	Brownish gray	Moderate	Some	10
5.7	Silt loam	30	Brownish gray	Moderate	Some	5
5.8	Silt loam	30	Brownish gray	Well	Some	5
5.9	Silty clay loam	30	Light brownish gray	Well	Some	20
6	Silty clay loam	30	Light brownish gray	Moderate	Some	20
6.1	Silt loam	30	Light brownish gray	Moderate	Some	5
6.2	Silt loam	30	Light brownish gray	Moderate	Some	5
6.3	Silt loam	40	Brownish gray	Poor	Some	5
6.4	Loam	40	Brownish gray	Poor	Some	-
6.5	Loam	100	Brownish gray	Poor	Some	-
6.6	Sandy loam	150	Brownish gray	Poor	Some	-
6.7	Loamy sand	150	Brownish gray	Poor	Some	-
6.8	Loamy sand	150	Brownish gray	Poor	Some	-
6.9	Loamy sand	150	Brownish gray	Poor	Some	-
7	Loamy sand	150	Brownish gray	Poor	Some	-
7.1	Sand	200	Brownish gray	Moderate	Some	-
7.2	Sand	200	Brownish gray	Moderate	Some	-
7.3	Sand	200	Brownish gray	Moderate	Some	-
7.4	Sand	400	Brownish gray	Poor	Some	-
7.5	Sand	250	Brownish gray	Moderate	Some	-
7.6	Sand	250	Brownish gray	Moderate	Some	-
7.7	Sand	200	Brownish gray	Moderate	Some	-
7.8	Sand	400	Light brownish gray	Poor	Some	-
7.9	Sand	250	Brownish gray	Moderate	Some	-
8	Sand	250	Brownish gray	Moderate	Some	-

## Sheet: CS004
Borehole:	CS004					Return to Home
Elevation:	250.7 m
Depth:	8.60 m
Location:	18°31'49"N, 31°50'01"E
Depth	Texture class	Grain size	Color	Sorting	Mica	Rhizolith
(m below surface)	(USDA)	(µm)	(-)	(-)	(-)	(%)
0.1	Silt loam	50	Brownish gray	Poor	None	-
0.2	Silt loam	50	Brownish gray	Poor	None	-
0.3	Silt loam	50	Brownish gray	Poor	None	-
0.4	Silt loam	50	Brownish gray	Poor	None	-
0.5	Silt loam	50	Brownish gray	Moderate	None	-
0.6	Silt	30	Brownish gray	Moderate	None	-
0.7	Sand	75	Brownish gray	Well	Some	-
0.8	Silt	50	Brownish gray	Well	Some	-
0.9	Silt	50	Brownish gray	Well	Some	-
1	Sand	75	Brownish gray	vw	Some	-
1.1	Silt loam	50	Brownish gray	Poor	Some	-
1.2	Silt loam	30	Brownish gray	Moderate	None	-
1.3	Silt loam	30	Brownish gray	Moderate	None	-
1.4	Silt loam	30	Brownish gray	Moderate	None	-
1.5	Silt loam	50	Light brownish gray	Moderate	None	-
1.6	Silt loam	50	Light brownish gray	Moderate	None	-
1.7	Silt loam	60	Light brownish gray	Moderate	Some	-
1.8	Silt loam	60	Light brownish gray	Moderate	Some	-
1.9	Sand	75	Brownish gray	Well	Some	-
2	Silt loam	60	Brownish gray	Well	None	-
2.1	Silt loam	60	Brownish gray	Well	None	-
2.2	Silt loam	60	Brownish gray	Well	None	-
2.3	Silt loam	60	Dark brownish gray	Moderate	None	-
2.4	Silty clay loam	60	Dark brownish gray	Moderate	None	-
2.5	Silty clay loam	60	Dark brownish gray	Moderate	None	-
2.6	Silty clay loam	60	Dark brownish gray	Moderate	None	2
2.7	Silty clay loam	60	Dark brownish gray	Moderate	None	2
2.8	Silty clay loam	40	Dark brownish gray	Well	None	2
2.9	Silty clay loam	20	Dark brownish gray	Well	None	1
3	Silty clay loam	20	Dark brownish gray	Well	None	1
3.1	Silty clay loam	15	Dark brownish gray	Well	Some	1
3.2	Silty clay loam	10	Dark brownish gray	Well	Some	1
3.3	Silty clay loam	10	Dark brownish gray	Well	Some	1
3.4	Silty clay loam	10	Dark brownish gray	Well	Some	1
3.5	Silty clay loam	10	Dark brownish gray	Well	Some	1
3.6	Silty clay loam	10	Dark brownish gray	Well	Some	-
3.7	Silty clay loam	10	Dark brownish gray	Well	Some	-
3.8	Silty clay loam	10	Dark brownish gray	Well	Some	-
3.9	Silty clay loam	10	Dark brownish gray	Well	Some	-
4	Silty clay loam	10	Dark brownish gray	Well	Some	-
4.1	Silty clay loam	10	Dark brownish gray	Well	Some	2
4.2	Silty clay loam	10	Dark brownish gray	Well	Some	2
4.3	Silty clay loam	10	Dark brownish gray	Well	Some	2
4.4	Silty clay loam	10	Dark brownish gray	Well	Some	2
4.5	Silty clay loam	10	Dark brownish gray	Well	Some	2
4.6	Silty clay loam	10	Dark brownish gray	Well	Some	2
4.7	Silty clay loam	10	Dark brownish gray	Well	Some	2
4.8	Silty clay loam	10	Dark brownish gray	Well	Some	2
4.9	Silty clay loam	10	Dark brownish gray	Well	Some	2
5	Silty clay loam	10	Dark brownish gray	Well	Some	2
5.1	Silty clay loam	10	Dark brownish gray	Well	Some	1
5.2	Silty clay loam	10	Dark brownish gray	Well	Some	1
5.3	Silty clay loam	10	Dark brownish gray	Well	Some	1
5.4	Silty clay loam	10	Dark brownish gray	Well	Some	1
5.5	Silty clay loam	10	Dark brownish gray	Well	Some	1
5.6	Silty clay loam	10	Dark brownish gray	Well	Some	1
5.7	Silty clay loam	10	Dark brownish gray	Well	Some	1
5.8	Silty clay loam	10	Dark brownish gray	Well	Some	1
5.9	Silty clay loam	10	Dark brownish gray	Well	Some	1
6	Silty clay loam	10	Dark brownish gray	Well	Some	1
6.1	Silty clay loam	10	Dark brownish gray	Well	Some	2
6.2	Silty clay loam	10	Dark brownish gray	Well	Some	2
6.3	Silty clay loam	10	Dark brownish gray	Well	Some	2
6.4	Silty clay loam	10	Dark brownish gray	Well	Some	2
6.5	Silty clay loam	10	Dark brownish gray	Well	Some	2
6.6	Silty clay loam	10	Dark brownish gray	Well	Some	2
6.7	Silty clay loam	10	Dark brownish gray	Well	Some	2
6.8	Silty clay loam	10	Dark brownish gray	Well	Some	2
6.9	Silty clay loam	10	Dark brownish gray	Well	Some	2
7	Silty clay loam	10	Dark brownish gray	Well	Some	2
7.1	Silty clay loam	10	Dark brownish gray	Well	Some	2
7.2	Silty clay loam	10	Dark brownish gray	Well	Some	2
7.3	Silty clay loam	10	Dark brownish gray	Well	Some	2
7.4	Silty clay loam	10	Dark brownish gray	Well	Some	2
7.5	Silty clay loam	10	Dark brownish gray	Well	Some	2
7.6	Silt loam	30	Brownish gray	Well	Lots	2
7.7	Loam	60	Brownish gray	Moderate	Lots	2
7.8	Loam	60	Brownish gray	Moderate	Lots	1
7.9	Loam	60	Brownish gray	Moderate	Lots	1
8	Loam	60	Brownish gray	Moderate	Lots	1
8.1	Loam	75	Brownish gray	Moderate	Lots	2
8.2	Loam	75	Brownish gray	Moderate	Lots	1
8.3	Silt loam	60	Brownish gray	Moderate	Lots	-
8.4	Loamy sand	75	Brownish gray	Well	Lots	-
8.5	Silt loam	60	Brownish gray	Well	Lots	1
8.6	Silt loam	60	Brownish gray	Well	Lots	1

## Sheet: CS005
Borehole:	CS005					Return to Home
Elevation:	250.9 m
Depth:	10.00 m
Location:	18°31'46"N, 31°50'05"E
Depth	Texture class	Grain size	Color	Sorting	Mica	Rhizolith
(m below surface)	(USDA)	(µm)	(-)	(-)	(-)	(%)
0.2	Silty clay loam	40	Light brownish gray	Poor	-	-
0.3	Silty clay loam	40	Light brownish gray	Poor	Some	-
0.4	Silty clay loam	40	Light brownish gray	Poor	-	-
0.5	Loam	60	Light brownish gray	Poor	Some	1
0.6	Loam	60	Orangish brownish gray	Poor	Some	-
0.7	Loam	60	Orangish brownish gray	Poor	Some	-
0.8	Sandy loam	100	Orangish brownish gray	Poor	Some	-
0.9	Loam	80	Light brownish gray	Poor	Some	-
1	Loam	80	Light brownish gray	Poor	Some	1
1.1	Sand	150	Light brownish gray	Moderate	Some	-
1.2	Sandy loam	80	Light brownish gray	Poor	Some	-
1.3	Silty clay loam	30	Brownish gray	Well	Some	-
1.4	Silty clay loam	30	Brownish gray	Well	Some	1
1.5	Silty clay loam	30	Brownish gray	Well	Some	1
1.6	Silty clay loam	30	Brownish gray	Well	Some	1
1.7	Silty clay loam	30	Brownish gray	Well	Some	-
1.8	Silty clay loam	30	Brownish gray	Well	Some	-
1.9	Silty clay loam	30	Brownish gray	Well	Some	-
2	Sand	120	Light brownish gray	Well	Some	-
2.1	Sand	120	Light brownish gray	Well	Some	-
2.2	Silty clay loam	20	Brownish gray	Well	Some	-
2.3	Silty clay loam	20	Brownish gray	Well	Some	-
2.4	Silty clay loam	20	Brownish gray	Well	Some	-
2.5	Silty clay loam	20	Brownish gray	Well	Some	-
2.6	Silty clay loam	20	Brownish gray	Well	Some	-
2.7	Silty clay loam	20	Brownish gray	Well	Some	-
2.8	Silty clay loam	20	Brownish gray	Well	Some	1
2.9	Silt loam	30	Brownish gray	Well	Some	1
3	Silty clay loam	20	Brownish gray	Well	Some	1
3.1	Silty clay loam	20	Brownish gray	Well	Some	1
3.2	Silty clay loam	20	Brownish gray	Well	Some	1
3.3	Silty clay loam	20	Brownish gray	Well	Some	1
3.4	Silty clay loam	20	Brownish gray	Well	Some	1
3.5	Silty clay loam	20	Brownish gray	Well	Some	1
3.6	Silty clay loam	20	Brownish gray	Well	Some	1
3.7	Silty clay loam	20	Brownish gray	Well	Some	1
3.8	Silty clay loam	20	Brownish gray	Well	Some	2
3.9	Silt loam	30	Brownish gray	Well	Some	2
4	Silty clay loam	20	Brownish gray	Well	Some	1
4.1	Silty clay loam	20	Brownish gray	Well	Some	1
4.2	Silty clay loam	20	Brownish gray	Well	Some	1
4.3	Silty clay loam	20	Brownish gray	Well	Some	1
4.4	Silty clay loam	20	Brownish gray	Well	Some	1
4.5	Silty clay loam	20	Brownish gray	Well	Some	1
4.6	Silty clay loam	20	Brownish gray	Well	Some	1
4.7	Silty clay loam	20	Brownish gray	Well	Some	1
4.8	Silty clay loam	20	Brownish gray	Well	Some	1
4.9	Silty clay loam	20	Brownish gray	Well	Some	1
5	Silty clay loam	20	Brownish gray	Well	Some	1
5.1	Silty clay loam	20	Brownish gray	Well	Some	1
5.2	Silty clay loam	20	Brownish gray	Well	Some	1
5.3	Silty clay loam	20	Brownish gray	Well	Some	1
5.4	Silty clay loam	20	Brownish gray	Well	Some	1
5.5	Silty clay loam	20	Brownish gray	Well	Some	1
5.6	Silty clay loam	20	Brownish gray	Well	Some	1
5.7	Silty clay loam	20	Brownish gray	Well	Some	1
5.8	Silty clay loam	20	Brownish gray	Well	Some	1
5.9	Silty clay loam	20	Brownish gray	Well	Some	1
6	Silty clay loam	20	Brownish gray	Well	Some	5
6.1	Silty clay loam	20	Brownish gray	Well	Some	-
6.2	Sandy loam	200	Brownish gray	Moderate	Some	-
6.3	Loam	100	Brownish gray	Poor	Some	-
6.4	Loamy sand	200	Brownish gray	Poor	Some	-
6.5	Loamy sand	200	Brownish gray	Poor	Some	-
6.6	Sandy loam	150	Brownish gray	Poor	Some	-
6.7	Silty clay loam	30	Brownish gray	Well	Some	-
6.8	Silty clay loam	30	Brownish gray	Well	Some	-
6.9	Silty clay loam	30	Brownish gray	Well	Some	-
7	Silty clay loam	30	Brownish gray	Well	Some	-
7.1	Silt loam	30	Brownish gray	Well	Some	2
7.2	Silt loam	30	Brownish gray	Well	Some	2
7.3	Silty clay loam	25	Brownish gray	Well	Some	2
7.4	Silt loam	30	Brownish gray	Well	Some	2
7.5	Silt loam	30	Brownish gray	Well	Some	10
7.6	Silty clay loam	25	Brownish gray	Well	Some	2
7.7	Silty clay loam	25	Brownish gray	Well	Some	2
7.8	Silt loam	30	Brownish gray	Well	Some	2
7.9	Silt loam	30	Brownish gray	Well	Some	2
8	Silt loam	30	Brownish gray	Well	Some	2
8.1	Silty clay loam	30	Brownish gray	Well	Some	2
8.2	Silt loam	30	Brownish gray	Well	Some	2
8.3	Silt loam	30	Brownish gray	Well	Some	5
8.4	Silt loam	30	Brownish gray	Well	Some	5
8.5	Silt loam	30	Brownish gray	Well	Some	5
8.6	Silt loam	40	Brownish gray	Moderate	Some	5
8.7	Silty clay loam	30	Brownish gray	Moderate	Some	5
8.8	Silty clay loam	30	Brownish gray	Moderate	Some	5
8.9	Silt loam	40	Brownish gray	Moderate	Some	20
9	Silt loam	30	Brownish gray	Moderate	Some	20
9.1	Silt loam	30	Brownish gray	Moderate	Some	20
9.2	Silt loam	30	Brownish gray	Moderate	Some	20
9.3	Silt loam	30	Brownish gray	Moderate	Some	20
9.4	Silt loam	30	Brownish gray	Moderate	Some	20
9.5	Silt loam	30	Brownish gray	Moderate	Some	20
9.6	Silt loam	30	Brownish gray	Moderate	Some	20
9.7	Silt loam	30	Brownish gray	Moderate	Some	20
9.8	Silt loam	30	Brownish gray	Moderate	Some	20
9.9	Silt loam	30	Brownish gray	Moderate	Some	20
10	Silt loam	30	Brownish gray	Moderate	Some	20

## Sheet: CS006
Borehole:	CS006					Return to Home
Elevation:	251.0 m
Depth:	11.00 m
Location:	18°31'36"N, 31°50'16"E
Depth	Texture class	Grain size	Color	Sorting	Mica	Rhizolith
(m below surface)	(USDA)	(µm)	(-)	(-)	(-)	(%)
0.1	Loam	60	Orangish brownish gray	Poor	Some	-
0.2	Silt loam	40	Orangish brownish gray	Moderate	Some	-
0.3	Loam	60	Orangish brownish gray	Poor	Some	1
0.4	Loam	60	Light brownish gray	Poor	Some	1
0.5	Silt loam	40	Light brownish gray	Moderate	Some	1
0.6	Silt loam	40	Light brownish gray	Moderate	Some	1
0.7	Silt loam	40	Light brownish gray	Well	Some	1
0.8	Silt loam	40	Light brownish gray	Well	Some	1
0.9	Silt loam	40	Light brownish gray	Well	Some	1
1	Silty clay loam	30	Light brownish gray	Well	Some	1
1.1	Silt loam	40	Brownish gray	Well	Some	1
1.2	Silt loam	40	Brownish gray	Well	Some	1
1.3	Silty clay loam	30	Brownish gray	Well	Some	2
1.4	Silty clay loam	30	Brownish gray	Well	Some	2
1.5	Silty clay loam	30	Brownish gray	Well	Some	2
1.6	Silty clay loam	30	Brownish gray	Well	Some	2
1.7	Silty clay loam	30	Brownish gray	Well	Some	1
1.8	Silt loam	40	Brownish gray	Well	Some	1
1.9	Silty clay loam	30	Brownish gray	Well	Some	1
2	Silty clay loam	30	Brownish gray	Well	Some	1
2.1	Silty clay loam	30	Brownish gray	Well	Some	1
2.2	Silty clay loam	30	Brownish gray	Well	Some	1
2.3	Silty clay loam	30	Brownish gray	Well	Some	1
2.4	Silty clay loam	30	Brownish gray	Well	Some	1
2.5	Silt loam	40	Brownish gray	Moderate	Some	1
2.6	Silt loam	40	Brownish gray	Moderate	Some	1
2.7	Silt loam	40	Brownish gray	Moderate	Some	1
2.8	Silty clay loam	30	Brownish gray	Well	Some	1
2.9	Silty clay loam	30	Brownish gray	Well	Some	1
3	Silt loam	40	Brownish gray	Moderate	Some	1
3.1	Silt loam	40	Brownish gray	Moderate	Some	1
3.2	Silt loam	40	Light brownish gray	Moderate	Some	1
3.3	Silt loam	40	Brownish gray	Moderate	Some	1
3.4	Silty clay loam	30	Brownish gray	Well	Some	5
3.5	Silty clay loam	30	Brownish gray	Well	Some	5
3.6	Silty clay loam	30	Brownish gray	Well	Some	5
3.7	Silty clay loam	30	Brownish gray	Well	Some	2
3.8	Silty clay	20	Brownish gray	Well	Lots	2
3.9	Silty clay loam	30	Brownish gray	Well	Lots	2
4	Silt loam	40	Brownish gray	Moderate	Lots	1
4.1	Silt loam	40	Light brownish gray	Moderate	Lots	1
4.2	Silt loam	40	Light brownish gray	Moderate	Lots	1
4.3	Silt loam	40	Light brownish gray	Moderate	Lots	1
4.4	Silt loam	40	Light brownish gray	Moderate	Lots	1
4.5	Silty clay loam	30	Brownish gray	Well	Some	1
4.6	Silty clay loam	30	Brownish gray	Well	Some	1
4.7	Silty clay loam	30	Brownish gray	Well	Some	1
4.8	Silt loam	40	Brownish gray	Well	Some	1
4.9	Silt loam	40	Brownish gray	Well	Some	1
5	Silt loam	40	Brownish gray	Well	Some	1
5.1	Silty clay loam	30	Brownish gray	Well	Some	2
5.2	Silty clay loam	30	Brownish gray	Well	Some	2
5.3	Silty clay loam	30	Brownish gray	Well	Some	2
5.4	Silty clay loam	30	Brownish gray	Well	Some	2
5.5	Silt loam	40	Brownish gray	Well	Some	2
5.6	Silt loam	40	Brownish gray	Moderate	Lots	1
5.7	Silt loam	40	Brownish gray	Moderate	Lots	1
5.8	Silt loam	40	Brownish gray	Well	Lots	1
5.9	Silt loam	40	Brownish gray	Well	Lots	1
6	Silt loam	40	Brownish gray	Moderate	Lots	1
6.1	Silt loam	40	Brownish gray	Well	Some	1
6.2	Silt loam	40	Brownish gray	Well	Some	1
6.3	Silty clay loam	30	Brownish gray	Well	Some	1
6.4	Silty clay loam	30	Brownish gray	Well	Some	1
6.5	Silt loam	40	Brownish gray	Well	Some	1
6.6	Silt loam	40	Brownish gray	Moderate	Some	1
6.7	Silt loam	40	Brownish gray	Moderate	Lots	1
6.8	Silt loam	40	Brownish gray	Moderate	Lots	1
6.9	Silt loam	40	Brownish gray	Moderate	Lots	5
7	Silt loam	40	Brownish gray	Well	Some	5
7.1	Silt loam	40	Brownish gray	Moderate	Lots	2
7.2	Silt loam	40	Brownish gray	Moderate	Some	5
7.3	Silt loam	40	Brownish gray	Well	Some	2
7.4	Silt loam	40	Brownish gray	Moderate	Some	2
7.5	Silt loam	40	Brownish gray	Moderate	Some	10
7.6	Silty clay loam	30	Brownish gray	Moderate	Some	2
7.7	Silt loam	40	Brownish gray	Moderate	Some	2
7.8	Silt loam	40	Brownish gray	Moderate	Some	2
7.9	Silt loam	40	Brownish gray	Moderate	Some	2
8	Silt loam	40	Brownish gray	Moderate	Some	2
8.1	Silt loam	40	Brownish gray	Moderate	Lots	2
8.2	Silt loam	40	Brownish gray	Moderate	Lots	2
8.3	Silt loam	35	Brownish gray	Moderate	Lots	10
8.4	Silt loam	40	Brownish gray	Moderate	Lots	10
8.5	Silt loam	40	Brownish gray	Well	Lots	10
8.6	Silt loam	40	Brownish gray	Well	Some	10
8.7	Silt loam	40	Brownish gray	Well	Some	10
8.8	Silt loam	40	Brownish gray	Well	Lots	10
8.9	Silt loam	40	Brownish gray	Well	Lots	10
9	Silt loam	40	Brownish gray	Well	Some	2
9.1	Silt loam	50	Brownish gray	Moderate	Some	20
9.2	Silt loam	50	Brownish gray	Moderate	Some	20
9.3	Silt loam	50	Brownish gray	Moderate	Some	20
9.4	Silt loam	50	Brownish gray	Moderate	Some	20
9.5	Silt loam	50	Brownish gray	Moderate	Some	20
9.6	Silt loam	50	Brownish gray	Moderate	Some	20
9.7	Silt loam	50	Brownish gray	Moderate	Some	20
9.8	Silt loam	50	Brownish gray	Moderate	Some	20
9.9	Silt loam	50	Brownish gray	Moderate	Some	20
10	Silt loam	50	Brownish gray	Moderate	Some	20
10.1	Silt loam	50	Brownish gray	Moderate	Some	10
10.2	Silt loam	50	Brownish gray	Moderate	Some	10
10.3	Loam	80	Brownish gray	Poor	Some	10
10.4	Loam	80	Brownish gray	Poor	Some	10
10.5	Loam	80	Brownish gray	Poor	Some	1
10.6	Loam	80	Brownish gray	Poor	Some	2
10.7	Loam	80	Brownish gray	Poor	Some	2
10.8	Loam	80	Brownish gray	Poor	Some	2
10.9	Sand	100	Light brownish gray	Moderate	Some	2
11	Sand	100	Light brownish gray	Moderate	Some	2

## Sheet: CS007
Borehole:	CS007					Return to Home
Elevation:	251.1 m
Depth:	9.00 m
Location:	18°31'41"N, 31°50'11"E
Depth	Texture class	Grain size	Color	Sorting	Mica	Rhizolith
(m below surface)	(USDA)	(µm)	(-)	(-)	(-)	(%)
0.2	Loam	60	Orangish brown	Poor	-	-
0.3	Loam	60	Orangish brown	Poor	-	-
0.4	Loam	60	Orangish brown	Poor	-	-
0.5	Silt loam	40	Orangish brown	Moderate	-	-
0.6	Silty clay loam	30	Orangish brown	Moderate	Some	-
0.7	Silt loam	40	Orangish brown	Moderate	Some	-
0.8	Silt loam	40	Orangish brown	Moderate	Some	-
0.9	Silty clay loam	30	Brownish gray	Well	Some	-
1	Silty clay loam	30	Brownish gray	Well	Some	-
1.1	Silty clay loam	30	Brownish gray	Well	-	-
1.2	Silty clay loam	30	Brownish gray	Well	-	-
1.3	Silt loam	40	Brownish gray	Moderate	-	-
1.4	Silt loam	40	Brownish gray	Moderate	-	-
1.5	Silty clay loam	30	Brownish gray	Well	-	-
1.6	Silty clay loam	30	Brownish gray	Well	-	1
1.7	Silty clay loam	30	Brownish gray	Well	Some	1
1.8	Silt loam	40	Brownish gray	Moderate	Some	1
1.9	Silt loam	40	Brownish gray	Moderate	Some	1
2	Silt loam	40	Brownish gray	Moderate	Some	1
2.1	Silty clay loam	30	Brownish gray	Well	Some	1
2.2	Silt loam	40	Brownish gray	Moderate	Some	1
2.3	Silty clay loam	30	Brownish gray	Well	Some	1
2.4	Silt loam	40	Brownish gray	Moderate	Some	1
2.5	Loam	80	Brownish gray	Poor	Some	-
2.6	Loam	80	Brownish gray	Poor	Some	-
2.7	Loamy sand	90	Brownish gray	Poor	Some	-
2.8	Sandy loam	80	Brownish gray	Poor	Some	-
2.9	Silt loam	40	Brownish gray	Moderate	Some	-
3	Silty clay loam	30	Brownish gray	Well	-	1
3.1	Silty clay loam	30	Brownish gray	Well	-	-
3.2	Silt loam	40	Brownish gray	Moderate	Some	-
3.3	Silt loam	40	Brownish gray	Moderate	Some	-
3.4	Silt loam	40	Brownish gray	Moderate	Some	-
3.5	Silt loam	40	Brownish gray	Moderate	Some	-
3.6	Silt loam	40	Brownish gray	Moderate	Some	-
3.7	Silty clay loam	30	Brownish gray	Well	Some	1
3.8	Silty clay loam	30	Brownish gray	Well	Some	1
3.9	Silty clay loam	30	Brownish gray	Well	Some	1
4	Silty clay loam	30	Brownish gray	Well	Some	1
4.1	Silty clay loam	30	Brownish gray	Well	Some	1
4.2	Silt loam	40	Brownish gray	Moderate	Some	-
4.3	Silt loam	40	Brownish gray	Moderate	Some	-
4.4	Silt loam	40	Brownish gray	Moderate	Some	1
4.5	Sandy loam	80	Brownish gray	Poor	Lots	-
4.6	Sandy loam	80	Brownish gray	Poor	Lots	-
4.7	Silty clay loam	30	Brownish gray	Well	Some	1
4.8	Silty clay loam	30	Brownish gray	Well	Some	1
4.9	Silty clay loam	30	Brownish gray	Well	Some	1
5	Silty clay loam	30	Brownish gray	Well	Some	2
5.1	Silty clay loam	30	Brownish gray	Well	Some	1
5.2	Silty clay loam	30	Brownish gray	Well	Some	1
5.3	Silty clay loam	30	Brownish gray	Well	Some	1
5.4	Silty clay loam	30	Brownish gray	Well	Some	1
5.5	Silty clay loam	30	Brownish gray	Well	Some	1
5.6	Silty clay loam	30	Brownish gray	Well	Some	1
5.7	Silty clay loam	30	Brownish gray	Well	Some	1
5.8	Silty clay loam	30	Brownish gray	Well	Some	1
5.9	Silty clay loam	30	Brownish gray	Well	Some	1
6	Silty clay loam	25	Brownish gray	Well	Some	1
6.1	Silty clay	20	Brownish gray	Well	Some	1
6.2	Silty clay	20	Brownish gray	Well	Some	1
6.3	Silty clay	20	Brownish gray	Well	Some	1
6.4	Silty clay	20	Brownish gray	Well	Some	1
6.5	Silty clay	20	Brownish gray	Well	Some	1
6.6	Silty clay	20	Brownish gray	Well	Some	10
6.7	Silt loam	30	Brownish gray	Poor	Lots	10
6.8	Silty clay loam	30	Brownish gray	Moderate	Some	1
6.9	Loamy sand	100	Brownish gray	Poor	Lots	-
7	Loamy sand	100	Brownish gray	Poor	Lots	-
7.1	Loamy sand	80	Brownish gray	Poor	Lots	-
7.2	Sandy loam	80	Brownish gray	Poor	Lots	-
7.3	Sandy loam	80	Brownish gray	Poor	Lots	-
7.4	Sandy loam	80	Brownish gray	Poor	Lots	-
7.5	Silt loam	60	Brownish gray	Poor	Lots	-
7.6	Sand	100	Brownish gray	Moderate	Lots	-
7.7	Loamy sand	100	Brownish gray	Poor	Lots	-
7.8	Sandy loam	80	Brownish gray	Poor	Lots	1
7.9	Sandy loam	80	Brownish gray	Poor	Lots	1
8	Loamy sand	100	Brownish gray	Poor	Lots	1
8.1	Sandy loam	80	Brownish gray	Poor	Lots	-
8.2	Sandy loam	80	Brownish gray	Poor	Lots	-
8.3	Loamy sand	100	Brownish gray	Poor	Lots	-
8.4	Sandy loam	80	Brownish gray	Poor	Lots	-
8.5	Sand	100	Brownish gray	Moderate	Lots	-
8.6	Sand	100	Brownish gray	Moderate	Lots	-
8.7	Sand	100	Brownish gray	Moderate	Lots	1
8.8	Sand	100	Brownish gray	Moderate	Lots	1
8.9	Sand	100	Brownish gray	Moderate	Lots	1
9	Sand	100	Brownish gray	Moderate	Lots	10

## Sheet: CS008
Borehole:	CS008					Return to Home
Elevation:	251.7 m
Depth:	13.00 m
Location:	18°31'29"N, 31°50'24"E
Depth	Texture class	Grain size	Color	Sorting	Mica	Rhizolith
(m below surface)	(USDA)	(µm)	(-)	(-)	(-)	(%)
0.1	Silt loam	60	Brownish gray	Moderate	None	-
0.2	Silt loam	60	Brownish gray	Moderate	None	-
0.3	Silt loam	75	Brownish gray	Poor	None	-
0.4	Silt loam	75	Brownish gray	Poor	None	-
0.5	Sandy loam	75	Brownish gray	Poor	None	-
0.6	Sand	100	Brownish gray	Moderate	Some	-
0.7	Sand	125	Brownish gray	Moderate	Some	-
0.8	Sand	125	Brownish gray	Moderate	Some	-
0.9	Sandy loam	75	Brownish gray	Moderate	Some	-
1	Sand	100	Brownish gray	Moderate	Some	-
1.1	Silt loam	60	Brownish gray	Moderate	None	-
1.2	Sandy loam	75	Brownish gray	Moderate	Some	-
1.3	Loamy sand	100	Brownish gray	Well	Some	-
1.4	Sandy loam	75	Brownish gray	Moderate	Some	-
1.5	Silt loam	60	Brownish gray	Moderate	Some	-
1.6	Silt loam	60	Brownish gray	Moderate	Some	-
1.7	Sandy loam	75	Brownish gray	Moderate	Some	-
1.8	Sandy loam	75	Brownish gray	Moderate	Some	-
1.9	Silt loam	60	Brownish gray	Moderate	Some	-
2	Loamy sand	100	Brownish gray	Well	Some	-
2.1	no sample	n/a	n/a	n/a	n/a	n/a
2.2	Sand	150	Brownish gray	Well	Lots	-
2.3	Sand	175	Brownish gray	Well	Lots	-
2.4	Sand	175	Brownish gray	Well	Lots	-
2.5	Sand	200	Brownish gray	Well	Lots	-
2.6	Sand	225	Brownish gray	Well	Lots	-
2.7	Silt loam	60	Brownish gray	Moderate	Some	-
2.8	Silt loam	60	Brownish gray	Moderate	Some	-
2.9	Silt loam	60	Brownish gray	Moderate	Some	-
3	Silt loam	60	Brownish gray	Moderate	Some	-
3.1	Silt loam	60	Brownish gray	Moderate	Some	-
3.2	Silt loam	60	Brownish gray	Moderate	Some	-
3.3	Silt loam	60	Brownish gray	Moderate	Lots	-
3.4	Silt loam	60	Brownish gray	Moderate	Lots	-
3.5	Sandy loam	75	Brownish gray	Moderate	Lots	-
3.6	Sandy loam	75	Brownish gray	Moderate	Lots	-
3.7	Sandy loam	75	Brownish gray	Moderate	Lots	-
3.8	Silty clay loam	40	Brownish gray	Moderate	Some	2
3.9	Silty clay loam	40	Brownish gray	Moderate	Some	-
4	Silty clay loam	40	Brownish gray	Moderate	Some	-
4.1	Silty clay loam	40	Brownish gray	Moderate	Some	1
4.2	Silty clay loam	40	Brownish gray	Moderate	Some	-
4.3	Silty clay loam	40	Brownish gray	Moderate	Some	-
4.4	Silty clay loam	40	Brownish gray	Moderate	Some	-
4.5	Silty clay loam	40	Brownish gray	Moderate	Some	-
4.6	Silty clay loam	60	Brownish gray	Moderate	Some	-
4.7	Silty clay loam	50	Brownish gray	Moderate	Some	-
4.8	Silty clay loam	50	Brownish gray	Moderate	Lots	-
4.9	Sandy loam	75	Brownish gray	Moderate	Lots	-
5	Silty clay loam	40	Brownish gray	Moderate	Some	-
5.1	Silty clay loam	40	Brownish gray	Moderate	Some	-
5.2	Silt loam	60	Brownish gray	Moderate	Lots	-
5.3	Silt loam	60	Brownish gray	Moderate	Lots	-
5.4	Silt loam	60	Brownish gray	Moderate	Lots	-
5.5	Silt loam	60	Brownish gray	Moderate	Lots	-
5.6	Silt loam	60	Brownish gray	Moderate	Lots	-
5.7	Silt loam	75	Brownish gray	Moderate	Lots	-
5.8	Silt loam	75	Brownish gray	Moderate	Lots	-
5.9	Silt loam	75	Brownish gray	Moderate	Lots	-
6	Silt loam	75	Brownish gray	Moderate	Lots	-
6.1	Silt loam	75	Brownish gray	Moderate	Lots	-
6.2	Silt loam	75	Brownish gray	Moderate	Lots	1
6.3	Silt loam	75	Brownish gray	Moderate	Lots	1
6.4	Silt loam	75	Brownish gray	Moderate	Lots	1
6.5	Silt loam	75	Brownish gray	Moderate	Lots	1
6.6	Silt loam	75	Brownish gray	Moderate	Lots	1
6.7	Silt loam	75	Brownish gray	Moderate	Lots	1
6.8	Silt loam	75	Brownish gray	Moderate	Lots	1
6.9	Silt loam	75	Brownish gray	Moderate	Lots	1
7	Silt loam	75	Brownish gray	Moderate	Lots	1
7.1	Silt loam	75	Brownish gray	Moderate	Lots	1
7.2	Silt loam	75	Brownish gray	Moderate	Lots	1
7.3	Silt loam	75	Brownish gray	Moderate	Lots	1
7.4	Silt loam	75	Brownish gray	Moderate	Lots	1
7.5	Silt loam	75	Brownish gray	Moderate	Lots	1
7.6	Silt loam	75	Grayish brown	Moderate	Lots	1
7.7	Loamy sand	100	Grayish brown	Well	Lots	-
7.8	Silt loam	75	Grayish brown	Moderate	Lots	-
7.9	Silt loam	75	Grayish brown	Moderate	Lots	1
8	Silt loam	75	Grayish brown	Moderate	Lots	1
8.1	Silt loam	75	Grayish brown	Moderate	Lots	1
8.2	Silt loam	75	Grayish brown	Moderate	Lots	1
8.3	Silt loam	60	Grayish brown	Moderate	Lots	1
8.4	Silt loam	75	Grayish brown	Moderate	Lots	1
8.5	Silt loam	75	Grayish brown	Moderate	Lots	1
8.6	Silt loam	60	Grayish brown	Moderate	Lots	1
8.7	Silt loam	60	Grayish brown	Moderate	Lots	-
8.8	Loamy sand	100	Grayish brown	Moderate	Lots	-
8.9	Silt loam	75	Grayish brown	Moderate	Lots	-
9	Silt loam	75	Grayish brown	Moderate	Lots	-
9.1	Silt loam	75	Brownish gray	Moderate	Lots	-
9.2	Silt loam	75	Brownish gray	Moderate	Lots	-
9.3	Silt loam	75	Brownish gray	Moderate	Lots	-
9.4	Silt loam	75	Brownish gray	Moderate	Lots	-
9.5	Silt loam	75	Brownish gray	Moderate	Lots	-
9.6	Silt loam	75	Brownish gray	Moderate	Lots	-
9.7	Silt loam	60	Brownish gray	Moderate	Lots	-
9.8	Loamy sand	100	Brownish gray	Moderate	Lots	-
9.9	Silt loam	75	Brownish gray	Moderate	Lots	2
10	Silt loam	75	Brownish gray	Moderate	Lots	5
10.1	Silt loam	60	Brownish gray	Moderate	Lots	1
10.2	Silt loam	60	Brownish gray	Moderate	Lots	2
10.3	Silt loam	60	Brownish gray	Moderate	Lots	-
10.4	Silt loam	75	Brownish gray	Moderate	Lots	-
10.5	Silt loam	75	Brownish gray	Moderate	Lots	-
10.6	Sandy loam	100	Brownish gray	Moderate	Lots	-
10.7	Loamy sand	100	Brownish gray	Moderate	Lots	-
10.8	Loamy sand	125	Brownish gray	Moderate	Lots	-
10.9	Silt loam	75	Brownish gray	Moderate	Lots	-
11	Silt loam	75	Grayish brown	Moderate	Lots	-
11.1	Silt loam	75	Grayish brown	Moderate	Lots	1
11.2	Silt loam	75	Grayish brown	Moderate	Lots	-
11.3	Sandy loam	100	Grayish brown	Moderate	Lots	-
11.4	Silt loam	75	Grayish brown	Moderate	Lots	-
11.5	Sandy loam	100	Grayish brown	Moderate	Lots	-
11.6	Sandy loam	100	Grayish brown	Moderate	Lots	-
11.7	Sandy loam	125	Grayish brown	Moderate	Lots	-
11.8	Sandy loam	125	Grayish brown	Moderate	Lots	-
11.9	Sandy loam	125	Grayish brown	Moderate	Lots	-
12	Sandy loam	125	Grayish brown	Moderate	Lots	-
12.1	Sandy loam	100	Brownish gray	Moderate	Lots	-
12.2	Sandy loam	100	Brownish gray	Moderate	Lots	-
12.3	Silt loam	75	Brownish gray	Moderate	Lots	-
12.4	Silt loam	75	Brownish gray	Moderate	Lots	-
12.5	Silt loam	75	Brownish gray	Moderate	Lots	1
12.6	Sandy loam	100	Brownish gray	Moderate	Lots	-
12.7	Loamy sand	100	Brownish gray	Moderate	Lots	-
12.8	Sandy loam	100	Brownish gray	Moderate	Lots	-
12.9	Loamy sand	100	Brownish gray	Moderate	Lots	5
13	Loamy sand	150	Brownish gray	Moderate	Lots	-

## Sheet: CS009
Borehole:	CS009					Return to Home
Elevation:	249.7 m
Depth:	11.00 m
Location:	18°31'57"N, 31°49'53"E
Depth	Texture class	Grain size	Color	Sorting	Mica	Rhizolith
(m below surface)	(USDA)	(µm)	(-)	(-)	(-)	(%)
0.2	Silty clay loam	30	Brownish gray	Poor	Some	-
0.3	Loam	50	Brownish gray	Poor	Some	-
0.4	Loamy sand	150	Brownish gray	Poor	Some	-
0.5	Loamy sand	150	Brownish gray	Poor	Some	-
0.6	Loamy sand	200	Brownish gray	Poor	Some	-
0.7	Sand	300	Orangish brownish gray	Very poor	Some	-
0.8	Sand	300	Orangish brownish gray	Very poor	-	-
0.9	Sand	300	Orangish brownish gray	Very poor	-	-
1	Loamy sand	200	Orangish brownish gray	Moderate	-	-
1.1	Sand	300	Orangish brownish gray	Moderate	-	-
1.2	Silty clay loam	40	Brownish gray	Well	-	-
1.3	Silty clay loam	40	Brownish gray	Well	-	-
1.4	Sand	200	Orangish gray	Well	-	-
1.5	Sand	200	Orangish gray	Well	-	-
1.6	Silty clay loam	30	Brownish gray	Well	-	-
1.7	Silty clay loam	30	Brownish gray	Well	Some	1
1.8	Silty clay loam	30	Brownish gray	Well	Some	1
1.9	Silty clay loam	30	Brownish gray	Well	Some	1
2	Silty clay loam	30	Brownish gray	Well	Some	1
2.1	Silty clay loam	30	Brownish gray	Well	Some	1
2.2	Silty clay loam	30	Brownish gray	Well	Some	1
2.3	Silty clay loam	30	Brownish gray	Well	Some	1
2.4	Silty clay loam	30	Brownish gray	Well	Some	1
2.5	Silty clay loam	30	Brownish gray	Well	Some	1
2.6	Silty clay loam	30	Brownish gray	Well	Some	1
2.7	Silty clay loam	30	Brownish gray	Well	Some	1
2.8	Silty clay loam	30	Brownish gray	Well	Some	1
2.9	Silty clay loam	30	Brownish gray	Well	Some	1
3	Silty clay loam	30	Brownish gray	Well	Some	2
3.1	Silty clay loam	30	Brownish gray	Well	Some	2
3.2	Silty clay loam	30	Brownish gray	Well	Some	2
3.3	Silty clay loam	30	Brownish gray	Well	Some	2
3.4	Silty clay loam	30	Brownish gray	Well	Some	2
3.5	Silty clay loam	30	Brownish gray	Well	Some	2
3.6	Silty clay loam	30	Brownish gray	Well	Some	1
3.7	Silty clay loam	30	Brownish gray	Well	Some	1
3.8	Silty clay loam	30	Brownish gray	Well	Some	1
3.9	Silty clay loam	30	Brownish gray	Well	Some	1
4	Silty clay loam	30	Brownish gray	Well	Some	1
4.1	Silty clay loam	30	Brownish gray	Well	Some	1
4.2	Silty clay loam	30	Brownish gray	Well	Some	1
4.3	Silty clay loam	30	Brownish gray	Well	Some	1
4.4	Silty clay loam	30	Brownish gray	Well	Some	1
4.5	Silty clay loam	30	Brownish gray	Well	Some	1
4.6	Silty clay loam	30	Brownish gray	Well	Some	1
4.7	Silty clay loam	30	Brownish gray	Well	Some	1
4.8	Silty clay loam	30	Brownish gray	Well	Some	1
4.9	Silty clay loam	30	Brownish gray	Well	Some	1
5	Silty clay loam	30	Brownish gray	Well	Some	1
5.1	no sample	n/a	n/a	n/a	n/a	n/a
5.2	no sample	n/a	n/a	n/a	n/a	n/a
5.3	no sample	n/a	n/a	n/a	n/a	n/a
5.4	Silty clay loam	30	Brownish gray	Well	Some	1
5.5	Silty clay loam	30	Brownish gray	Well	Some	1
5.6	Silty clay loam	30	Brownish gray	Well	Some	-
5.7	Sand	200	Brownish gray	Moderate	Some	1
5.8	Silty clay loam	30	Brownish gray	Well	Some	5
5.9	Sand	200	Brownish gray	Moderate	Some	-
6	Sand	200	Brownish gray	Moderate	Lots	-
6.1	Sand	200	Brownish gray	Moderate	Lots	-
6.2	Sand	200	Brownish gray	Moderate	Lots	-
6.3	Sand	200	Brownish gray	Moderate	Lots	-
6.4	Sand	200	Brownish gray	Moderate	Lots	5
6.5	Sand	250	Brownish gray	Moderate	Lots	-
6.6	Sand	300	Brownish gray	Moderate	Lots	-
6.7	Sand	300	Brownish gray	Moderate	Lots	-
6.8	Sand	300	Brownish gray	Moderate	Lots	5
6.9	Sand	300	Brownish gray	Moderate	Lots	-
7	Sand	300	Brownish gray	Moderate	Lots	-
7.1	Sand	300	Brownish gray	Moderate	Lots	-
7.2	Sand	200	Brownish gray	Moderate	Lots	-
7.3	Sand	300	Brownish gray	Moderate	Lots	-
7.4	Sand	400	Brownish gray	Poor	Lots	-
7.5	Sand	400	Brownish gray	Poor	Lots	-
7.6	Sand	400	Brownish gray	Poor	Lots	-
7.7	Sand	300	Brownish gray	Moderate	Lots	5
7.8	Sand	250	Brownish gray	Moderate	Lots	-
7.9	Sand	250	Brownish gray	Moderate	Lots	-
8	Sand	250	Brownish gray	Moderate	Lots	-
8.1	Sand	250	Brownish gray	Moderate	Lots	-
8.2	Sand	200	Brownish gray	Moderate	Lots	-
8.3	Sand	250	Brownish gray	Moderate	Lots	-
8.4	Sand	300	Brownish gray	Moderate	Lots	1
8.5	Sand	300	Brownish gray	Moderate	Lots	-
8.6	Sand	300	Brownish gray	Moderate	Lots	-
8.7	Sand	300	Brownish gray	Moderate	Lots	-
8.8	Sand	300	Brownish gray	Moderate	Lots	-
8.9	Sand	200	Brownish gray	Moderate	Lots	-
9	Sand	300	Brownish gray	Moderate	Lots	-
9.1	Sand	250	Brownish gray	Moderate	Lots	-
9.2	Sand	400	Brownish gray	Poor	Lots	-
9.3	Sand	300	Brownish gray	Moderate	Lots	-
9.4	Sand	300	Brownish gray	Moderate	Lots	-
9.5	Sand	350	Brownish gray	Moderate	Lots	-
9.6	Sand	300	Brownish gray	Poor	Lots	-
9.7	Sand	300	Brownish gray	Poor	Lots	-
9.8	Sand	300	Brownish gray	Poor	Lots	-
9.9	Sand	300	Brownish gray	Poor	Lots	-
10	Sand	300	Brownish gray	Poor	Lots	-
10.1	Sand	400	Brownish gray	Poor	Lots	-
10.2	Sand	300	Brownish gray	Poor	Lots	-
10.3	Sand	200	Brownish gray	Poor	Lots	-
10.4	Sand	300	Brownish gray	Poor	Lots	-
10.5	Sand	400	Brownish gray	Poor	Lots	-
10.6	Silty clay	20	Bluish gray	Well	-	-
10.7	Sand	400	Brownish gray	Poor	Lots	-
10.8	Silty clay	20	Bluish gray	Well	-	-
10.9	Sand	300	Brownish gray	Poor	Lots	-
11	Sand	400	Brownish gray	Poor	Lots	-

[truncated: 17 more sheets: CS010, CS011, CS013, CS014, CS015, CS016, CS017, CS018, CS019, CS020, CS021, CS022, CS023, CS024, CS025, CS026, CS027]
